# Supplementary material for: Systematic Comparison of Extract Clean-Up with Currently Used Sorbents for Dispersive Solid-Phase Extraction
Source: Molecules. 2024 Sep 30;29(19):4656. doi: 10.3390/molecules29194656 (PMC11478316; doi:10.3390/molecules29194656)
Supplement: Supplementary file 1 [file molecules-29-04656-s001.zip]

Archive with 1 entries (1 files):
- molecules-3203276-supplementary.pdf
